# Supplementary material for: Metabolic reprogramming from glycolysis to fatty acid uptake and beta-oxidation in platinum-resistant cancer cells
Source: Nat Commun. 2022 Aug 5;13:4554. doi: 10.1038/s41467-022-32101-w (PMC9356138; doi:10.1038/s41467-022-32101-w)
Supplement: Supplementary file 4 — Supplementary Data 1 [file 41467_2022_32101_MOESM4_ESM.xlsx]

## Sheet: RNA-sequencing analysis of lipi
hgnc_symbol	OVCAR-5 cisplatin-resistant vs WT										SKOV-3 cisplatin-resistant vs WT
	Normalized Counts						logFC	logCPM	PValue	FDR	Normalized Counts						logFC	logCPM	PValue	FDR
	WT1	WT2	WT3	cisR1	cisR2	cisR3					WT1	WT2	WT3	cisR1	cisR2	cisR3
AADAT	9.49765	7.94306	7.39629	8.94309	9.12941	9.41423	0.144294	3.13914	0.137368	0.169036	20.5187	20.7957	20.2205	24.2256	21.5496	23.1469	0.163013	4.44748	0.0132863	0.0207942
ACAA2	30.2621	33.4558	33.2353	23.1099	25.6391	27.2913	-0.355051	4.85126	9.54042e-09	2.2367e-08	1.69085	3.32731	2.30804	1.56631	1.36262	1.01299	-0.88022	0.978807	0.000198652	0.000394912
ACADVL	280.274	298.038	289.176	394.332	402.504	385.433	0.446667	8.41712	9.90283e-32	5.26491e-31	351.697	331.431	345.805	359.573	365.131	365.894	0.0836588	8.465	0.00778904	0.0126073
ACOT8	15.0845	15.9293	13.0155	17.9698	18.7707	16.7754	0.28105	4.03577	0.000172198	0.000297839	11.0591	10.3459	9.53322	15.7153	14.2823	13.1689	0.476782	3.63483	4.68492e-08	1.33642e-07
ACOX1	44.8345	40.7082	42.4566	51.3183	52.814	54.7828	0.311565	5.58208	2.63947e-09	6.35539e-09	35.325	36.7044	37.7816	41.0373	42.2917	40.925	0.179452	5.28799	0.000582321	0.00109342
ACSL4	129.615	117.937	125.401	112.583	115.483	124.138	-0.0834513	6.91724	0.0500304	0.0659015	116.76	121.863	117.208	72.729	74.5908	77.2915	-0.663032	6.59985	5.01667e-62	1.2385e-60
ACSM3	13.8275	13.9867	14.9847	1.58802	0.981198	1.30197	-3.45833	2.96117	4.58288e-153	1.06559e-151	3.79299	4.00317	3.31154	1.46189	1.61496	1.36754	-1.31732	1.43984	2.62055e-13	1.08396e-12
ACSS1	20.0661	20.2462	18.971	23.4025	24.9566	24.9377	0.303789	4.47269	4.49513e-06	8.85588e-06	1.14247	0.831827	1.80629	8.14482	7.77198	9.72475	2.75483	2.30447	7.26228e-64	1.88363e-62
ADSL	6.47144	5.65512	5.57123	12.6624	12.7982	12.0182	1.08459	3.22238	2.02766e-29	1.01452e-28	7.81447	8.83816	8.78059	9.39786	9.84114	8.81305	0.14496	3.16923	0.142412	0.18387
ALAD	29.6569	31.4701	29.4411	34.6858	34.6406	33.05	0.177076	5.01308	0.00255529	0.00393853	50.6798	52.4051	53.5867	56.0217	55.1608	54.9043	0.0849177	5.75115	0.0701044	0.096409
ALDH1A1	201.639	208.592	214.492	2.29846	2.1757	1.80273	-6.62228	6.71252	0	0	0.959671	1.09177	1.10385	0.208841	0.353272	0.303898	-1.83422	-0.364967	3.19189e-07	8.41843e-07
ALDH3A2	122.724	121.218	117.476	76.1834	80.7569	80.5718	-0.606488	6.64136	3.09131e-44	2.14378e-43	64.9835	67.6899	67.5353	45.9973	48.701	51.2069	-0.45525	5.8547	8.17244e-22	5.3248e-21
APEX1	221.705	223.14	224.53	252.914	259.292	257.69	0.201783	7.90685	9.59507e-08	2.12573e-07	133.76	140.371	139.386	146.711	148.425	151.696	0.112501	7.16427	0.00162777	0.00288859
AUH	18.6694	18.5194	19.019	13.8325	15.8271	15.9241	-0.304981	4.08901	3.42454e-05	6.3053e-05	11.1505	11.2817	10.0851	10.912	10.4972	10.3325	-0.0357334	3.43467	0.700567	0.749731
BCKDHB	35.2437	35.1394	34.5801	17.8444	19.2827	19.6798	-0.88819	4.75352	5.77184e-46	4.13339e-45	23.2606	24.6429	21.8762	21.8239	19.9851	20.969	-0.152317	4.4725	0.0222376	0.0335426
BLVRA	35.8955	38.1181	38.2302	44.8408	46.4576	44.0165	0.270338	5.3713	7.01893e-07	1.46907e-06	44.282	43.359	43.2507	55.4474	50.972	50.6497	0.262014	5.58623	1.60619e-07	4.34495e-07
BMPR1B	6.75078	6.17314	7.68446	1.17012	1.27982	1.70257	-2.32	2.05737	7.16703e-50	5.49685e-49	33.7256	32.0253	32.1119	30.1254	32.7533	31.2002	-0.0576797	5.0053	0.314066	0.37419
CRAT	48.3728	47.1404	43.7053	50.3989	47.9507	49.4247	0.0853076	5.58322	0.10268	0.129008	55.4781	55.6804	49.2215	72.5724	74.0356	72.0239	0.446482	5.98149	4.91803e-21	3.10237e-20
CYP1A1	2.79343	2.89231	2.25731	0.835802	0.597251	0.801211	-1.83084	0.82985	4.33502e-16	1.44223e-15	10.3736	9.09811	8.88094	5.63872	6.00562	6.28057	-0.664342	2.97455	2.92454e-10	9.90531e-10
DECR1	43.4843	38.3771	42.0724	55.1212	55.7576	57.3868	0.441748	5.60875	2.95377e-17	1.02517e-16	46.704	44.7107	42.7991	50.4874	52.3851	55.0563	0.233884	5.60796	3.68571e-06	8.81935e-06
DHCR24	349.178	372.806	342.631	118.099	121.455	116.676	-1.57931	7.88709	0	0	923.981	933.986	933.302	660.2	655.016	646.037	-0.509125	9.63005	1.16606e-69	3.40471e-68
DLD	88.8775	83.1432	86.0659	91.395	90.9954	90.1864	0.0794765	6.46824	0.0755114	0.0969371	66.5829	72.4729	73.9075	75.0263	79.9403	78.1019	0.131849	6.21681	0.00384767	0.00649081
ELOVL5	244.89	238.551	245.182	168.289	175.25	180.172	-0.476906	7.70529	6.38733e-35	3.68954e-34	190.883	192.204	191.417	143.056	144.841	145.922	-0.405069	7.39471	2.90751e-34	3.17497e-33
ERP29	71.9773	81.0711	78.2374	68.5776	67.532	68.6037	-0.176832	6.18486	0.000173668	0.000300312	139.701	135.9	127.344	126.976	124.553	124.092	-0.101939	7.0214	0.00805841	0.0130263
ETFDH	23.1854	21.4549	20.3158	17.5101	20.9464	17.6767	-0.208567	4.34179	0.00262787	0.00404404	14.4865	14.557	15.0023	14.0446	11.5066	13.0676	-0.190444	3.79541	0.0198502	0.0301896
FASN	838.586	851.807	841.016	450.121	402.419	437.311	-0.972825	9.31471	1.49151e-128	2.90687e-127	861.556	832.139	823.369	827.691	820.751	771.953	-0.0566311	9.68484	0.0818363	0.111215
GLUL	154.989	161.538	152.873	117.305	119.663	119.23	-0.398636	7.10485	1.29183e-22	5.31452e-22	25.0429	26.0986	24.5857	23.7035	22.5589	23.0456	-0.12738	4.60166	0.0392157	0.0566177
GPD1	1.11737	1.3814	1.15267	0.585062	0.255965	0.400606	-1.54219	-0.146172	4.43915e-07	9.42542e-07	1.14247	1.24774	1.25437	0.365473	0.403739	0.253249	-1.81252	-0.176227	9.87419e-08	2.72922e-07
GPD2	169.794	157.739	158.876	138.91	140.013	142.415	-0.207341	7.24156	2.56901e-07	5.5338e-07	25.774	24.3309	23.3815	23.5469	22.8113	25.6794	-0.0302842	4.6073	0.658067	0.711287
GSTZ1	35.4765	41.0536	37.3657	37.1932	37.7121	35.7541	-0.0419772	5.2308	0.464168	0.514052	14.5322	13.5172	12.7946	11.8518	12.8692	13.5235	-0.0964654	3.73392	0.256867	0.312889
HCCS	28.912	27.2827	26.7995	34.1425	34.9818	33.6509	0.309111	4.9582	1.92307e-07	4.17794e-07	53.2846	55.2645	60.3603	55.2908	57.5833	58.9563	0.0260258	5.82955	0.615315	0.672027
HSD17B10	38.8286	37.7296	37.7499	42.2916	42.9167	40.9619	0.143594	5.32903	0.00906993	0.0131235	55.8437	55.4205	61.2635	56.7004	58.3403	63.9706	0.0538364	5.87478	0.299148	0.358313
HSDL2	128.218	113.75	123.047	71.085	75.8935	73.7114	-0.725361	6.60849	2.73354e-60	2.5153e-59	146.601	150.509	150.474	121.076	124.301	118.723	-0.297428	7.08165	8.00124e-17	4.09909e-16
LGALS1	135.807	137.838	134.046	694.677	698.485	678.075	2.3448	8.69208	0	0	478.099	476.897	483.585	525.602	542.07	543.978	0.163946	8.98986	3.37048e-08	9.73795e-08
MDH2	130.965	138.399	135.294	191.984	193.04	188.435	0.502961	7.35056	9.48925e-37	5.69626e-36	115.526	105.85	105.066	121.911	118.75	119.128	0.138967	6.83888	0.000479678	0.000910817
ME1	43.0188	43.8595	47.0673	31.5098	33.9153	31.6478	-0.462914	5.26857	9.29085e-17	3.16993e-16	82.943	82.1949	79.1257	43.178	41.8879	46.8004	-0.889464	5.97693	9.65078e-81	3.69664e-79
MGLL	161.6	177.51	161.806	158.802	158.399	158.339	-0.0756228	7.34746	0.0601893	0.0783451	191.523	190.228	183.188	107.919	101.187	103.224	-0.855425	7.19543	2.31625e-121	1.86076e-119
NCAPH2	33.3349	38.2476	34.484	60.136	60.237	59.9406	0.763669	5.58249	9.75567e-48	7.22579e-47	72.7979	69.6655	72.2517	78.681	76.6095	73.6447	0.0916478	6.21003	0.0321947	0.0472658
NSDHL	32.4968	32.7651	31.4102	20.9786	22.0983	23.0348	-0.551213	4.76382	7.38611e-19	2.70806e-18	34.731	34.9367	36.4771	27.9325	27.2019	26.3885	-0.380553	4.9738	1.07079e-11	3.98748e-11
NTHL1	23.1389	26.8942	24.5422	19.2652	19.9652	19.3793	-0.349111	4.47797	1.77395e-07	3.86253e-07	27.0536	24.123	24.5355	19.5789	19.2785	20.1586	-0.362063	4.49965	4.27733e-08	1.22438e-07
PDHB	85.5719	85.8628	81.3112	55.3719	63.6925	58.889	-0.506623	6.16645	1.22506e-26	5.64511e-26	54.5185	57.864	51.2787	47.8769	46.43	47.5095	-0.206231	5.67353	4.12466e-05	8.87258e-05
PPARA	22.1612	20.8937	22.1889	22.7338	23.1221	22.6843	0.0725534	4.48456	0.28216	0.328293	24.723	24.175	21.7257	32.6315	34.2169	32.3652	0.489132	4.82551	4.39744e-16	2.17053e-15
PTPRG	113.18	109.131	107.726	104.183	98.9303	103.657	-0.105768	6.73067	0.0136154	0.0193238	83.1715	82.7148	71.8002	71.0583	73.2282	73.6954	-0.125249	6.24978	0.0106146	0.0168631
PTS	35.104	30.5204	34.9643	21.8562	24.9139	23.2852	-0.519937	4.83092	4.1685e-17	1.43827e-16	18.2338	21.2116	18.9159	17.3338	14.6355	15.8027	-0.286897	4.15268	0.00017542	0.000351312
RDH11	166.488	169.524	164.928	131.722	141.591	137.157	-0.287676	7.2475	7.82278e-13	2.25315e-12	86.9188	88.9535	89.0101	70.745	65.1029	70.5044	-0.360106	6.29843	3.55478e-17	1.85503e-16
SDHA	179.059	181.05	176.55	189.978	193.424	183.427	0.0792695	7.52398	0.0430004	0.0572313	120.05	121.603	117.76	129.482	131.468	129.056	0.117948	6.96542	0.00100362	0.00183241
SERINC1	247.078	236.867	250.465	182.748	196.709	192.591	-0.360425	7.76649	1.07641e-20	4.18794e-20	193.488	199.795	196.334	153.394	145.901	147.847	-0.398902	7.43457	2.27985e-31	2.26492e-30
SUCLA2	66.1111	59.2276	64.1172	48.7691	50.8943	51.8784	-0.322209	5.829	1.36251e-10	3.51325e-10	42.5454	43.411	44.6556	40.4108	41.5346	40.6717	-0.0903472	5.40304	0.0715925	0.0983151
SUCLG2	110.759	109.26	109.504	90.9353	93.2138	92.9906	-0.249942	6.6605	6.30575e-09	1.4912e-08	66.4915	70.0814	65.9799	59.2588	57.6337	56.7277	-0.221843	5.97323	7.98808e-07	2.0273e-06
TP53INP2	16.4812	18.2604	16.6657	23.1517	25.4685	24.487	0.505392	4.38416	1.07406e-13	3.22701e-13	25.9568	25.3187	22.1773	43.8045	43.4524	43.6094	0.831478	5.08928	2.22577e-48	3.83307e-47
UGDH	234.508	226.464	226.259	94.1114	103.111	97.1469	-1.22295	7.35333	2.55794e-201	8.1893e-200	91.0317	91.605	86.7523	72.6768	69.9478	74.7084	-0.309938	6.34515	2.09692e-13	8.7271e-13
UROD	41.8083	44.9819	42.2645	64.3568	63.4792	61.0423	0.549493	5.73267	3.21415e-27	1.5066e-26	37.4729	37.5362	39.6883	39.7321	45.1683	40.4185	0.128569	5.32497	0.0210875	0.0319407
