# Supplementary material for: Metabolic reprogramming from glycolysis to fatty acid uptake and beta-oxidation in platinum-resistant cancer cells
Source: Nat Commun. 2022 Aug 5;13:4554. doi: 10.1038/s41467-022-32101-w (PMC9356138; doi:10.1038/s41467-022-32101-w)
Supplement: Supplementary file 6 — Source Data [file 41467_2022_32101_MOESM6_ESM.xlsx]

## Sheet: Fig.1
	Figure 1h
	Mean Intensity
	Sensitive	Resistant
	1668.72	1741.35
	520.547	2699.97
	549.321	2692.73

## Sheet: Fig.2
	Figure 2b			Figure 2d			Figure 2f				Figure 2g		Figure 2h		Figure 2i
PE01	Mean intensity	%Area		Mean intensity	%Area		Mean intensity	%Area		SKOV3	Mean intensity		Mean		Mean
	0.56	5.687		1.013	7.862		0.309	7.673			0.276		0.946		0.0333
	0.267	2.624		0.911	8.264		0.927	22.488			0.108		1.38		0.01614
	0.313	3.127		0.537	3.442		0.728	17.361			0.403		0.939		0.02371
	0.576	5.718		1.024	7.481		0.744	18.826			0.201		0.914		0.04262
	0.227	2.225		0.82	6.237		0.835	19.732			0.246		1.099		0.03038
				0.341	3.379		0.741	17.398			0.213				0.05216
											0.182				0.01379
PE04	Mean	%Area		Mean	%Area		Mean	%Area							0.03571
	0.148	1.424		1.219	12.591		0.952	22.391		SKOV3-cisR	Mean		Mean		Mean
	0.101	1.038		1.359	16.016		0.799	19.374			0.038		1.761		0.08886
	0.032	0.317		1.107	13.633		0.888	20.863			0.036		2.123		0.06176
	0.087	0.859		1.331	14.38		0.729	17.52			0.101		1.741		0.06752
	0.094	0.947		1.033	11.811		1.141	24.987			0.09		2.404		0.06519
	0.094	0.977		1.2	14.688		0.998	23.402			0.08		1.58		0.07871
							1.031	22.71			0.019				0.06918
											0.016				0.05133
															0.05693

## Sheet: Fig.3
	Figure 3e							Figure3g
	Ratio CC/(CD+CC)							Sensitive		Resistant
	COV362	COV362-cisR	PE01	PE04	OVCAR5	OVCAR5-cisR		Mean	SEM	Mean	SEM
	0.199472	0.264849	0.071105	0.352241	0.418591	0.544156		0.39538	0.02855	0.42916	0.04429
	0.062874	0.444064	0.213282	0.272196	0.340244	0.436341		0.32342	0.04316	0.55561	0.02402
	0.105634	0.403935	0.085201	0.423902	0.162322	0.721481		0.26101	0.02952	0.61747	0.04593
	0.182365	0.483147	0.071606	0.416391	0.052183	0.738921		0.41219	0.03605	0.65741	0.02584
	0.195217	0.318266	0.092336	0.361001				0.23481	0.03354
	0.172016	0.357563	0.099749	0.376625				0.38024	0.04518
	0.178065	0.419095		0.372881				0.33446	0.03868
	0.05268	0.344809

## Sheet: Fig.4
	Figure 4b					Figure 4d				Figure 4e				Figure 4f										Figure 4h
	Mean Intensity					Relative mRNA expression				Relative mRNA expression				Releative mRNA experssion level										Mean Intensity
	Control	Delipid serum	1% lipid			OVCAR5	OVCAR5-cisR			OVCAR5	OVCAR5-cisR			FABP5				FABP(PM)						Control	BMS (10 uM)
	0.2596	0.0523	0.13825			1.33288	1.95733			1.33714	2.45154			0 hr	6 hr	12 hr	24 hr	0 hr	6 hr	12 hr	24 hr			0.436353	0.305533
	0.12811	0.03462	0.40544			1.06177	1.75209			0.7137	1.86908			0.95192	1.89242	2.33089	1.43027	0.9633	1.18517	1.26774	1.07826			0.300545	0.213057
	0.13803	0.07569	0.51383			0.98113	1.87264			1.36252	2.13384			1.02319	1.80285	2.38931	1.50031	1.00645	1.13045	1.32435	1.19503			0.25979	0.178006
	0.31805	0.03685	0.23308			0.7202	1.66598			1.00768	2.31535			1.0267	1.76422	2.31247	1.4017	1.03145	1.22055	1.32056	1.10234			0.326083	0.130474
	0.10167	0.0157	0.44638																					0.162932	0.110008
	0.3985	0.14532	0.27334																					0.219226	0.138671
	0.23256	0.06059	0.19773																					0.275413	0.0974939
	0.26063	0.14396	0.37884																					0.293754	0.0809462
	0.15508	0.30683	0.36614																					0.445021
	0.29297	0.12337	0.51648
	0.36854	0.0387	0.35661
	0.09355	0.09429	0.29789
	0.13263	0.07178	0.28565
	0.07986	0.18525	0.16476
	0.11993	0.12154	0.27581

## Sheet: Fig.5
	Figure 5e
	OCR difference in response to etomoxir
	Basal Respiration		ATP Production		Maxmal Respiration
	OVCAR5	OVCAR5-cisR	OVCAR5	OVCAR5-cisR	OVCAR5	OVCAR5-cisR
	14.0016	46.5533	22.8033	33.6175	52.543	114.492
	15.5552	49.8389	22.5439	40.4428	74.0274	128.923
	16.5117	54.4661	23.5728	39.0937	60.9668	144.521

## Sheet: Fig.6
	Figure 6b				Figure 6c								Figure 6g						Figure 6h				Figure 6i
	DCF Fluo. Int. (a.u.)				DCF Fluo. Int. (a.u.)								Control		Cisplatin				Ratio of ATP/ADP				Ratio of ATP/ADP
	OVCAR5	OVCAR5-cisR			Control		1.6 uM Cisplatin		3.3 uM Cisplatin				OVCAR5	OVCAR5-cisR	OVCAR5	OVCAR5-cisR			OVCAR5	OVCAR5-cisR			PEO1	PEO4
	233.236	501.497			OVCAR5	OVCAR5-cisR	OVCAR5	OVCAR5-cisR	OVCAR5	OVCAR5-cisR			13.228	17.624	7.292	4.208			0.96315	0.1872			30.7872	3.70027
	201.486	830.537			447267	1.19667e+06	826374	1.3745e+06	500561	2.29193e+06			13.799	15.066	13.023	9.146			1.00987	0.37316			7.17221	2.77093
	259.362	476.954			505588	1.17499e+06	470168	1.79849e+06	971083	2.68454e+06			15.313	14.345	11.303	12.66			1.23336				14.4661	3.22681
	302.638	743.207											15.31	20.338	11.132	8.937							14	6.47692
	315.434	525.609											15.088	11.495	7.73	9.603							5.52462	3.88404
	150.398	546.133											20.333	12.648	15.792	13.346								3.4135
	364.56	583.324											14.187	12.948	8.581	13.08
	413.943	586.791											19.529	11.375	11.555	14.35
	295.448	648.349											24.53	18.336	10.84	9.75
	446.293	586.791											24.891	17.893	14.863	14.641
	354.924	648.349											20.845	17.748	13.535	12.989
	348.236	568.271			Figure 6d				Figure 6e				26.51	14.009	12.136	11.858
	341.528	540.032			NADPH/NADP ratio				NADPH/NADP ratio				15.436	18.881	10.413	13.878			Figure 6j
	329.744	470.316			PEO1	PEO4			OVCAR5	OVCAR5-cisR			19.285		8.154	11.629			Ratio of ATP/ADP
	441.585	503.735			2.1083	0.90517			1.84664	1.29396			18.972		7.599	12.428			OVCAR5			OVCAR5-cisR
	399.981	364.907			2.25556	0.78821			2.46847	0.75915			18.884		9.672	12.841			Control	Cis	Cis + PA	Control	Cis	Cis + PA
	416.02	766.938			2.12066	0.85292			2.01919	1.81228						11.818			2.90646	1.9171	2.14522	1.20699	1.54613	1.86421
	269.117	625.717																	2.00727	1.9413	1.94757	2.02927	1.69789	2.25497
	150.898	675.36																	2.57937	2.23366	2.51016	1.84233	1.80131	2.81272
	151.124	708.529
	343.538	633.565
	285.758	523.739
	340.597	519.815
	329.865	485.78
	283.678	617.798
	334.268	638.235
	422.973	711.6
	351.614	629.165
	321.351	609.856
	318.632	523.907
	339.352	421.083
	253.269	595.654
	376.337	710.463
	314.045	561.227
	324.733	631.303
	308.67	677.377
	331.771	456.269
	366.265	609.132
	346.664	651.087
	364.637	725.858
	263.196	613.923
	396.696	667.116
	326.457	609.132
	390.436	689.128
	331.167	592.235
	302.766	459.827
	258.984	517.154
	402.919	512.33
	346.141	613.977
	286.474
	377.42
	333.007
	301.917
	256.003
	266.347

## Sheet: Fig.7
	Figure 7b						Figure 7d						Figure 7f
	PA-d31		OA-d34				PA-d31		OA-d34				PA-d31		OA-d34
	Control	Cisplatin	Control	Cisplatin			Control	Cisplatin	Control	Cisplatin			Control	Cisplatin	Control	Cisplatin
	0.475	0.561	2.215	3.075			0.5108	1.2674	1.3961	3.4589			0.5863	1.5771	1.8684	1.2205
	0.329	0.905	2.296	2.548			1.0076	0.7128	1.7028	2.3062			0.6076	1.0547	1.928	2.4369
	0.528	0.806	1.609	2.522			0.5136	1.07	1.2278	3.1183			0.842	1.3523	2.2902	1.7653
	0.359	0.665	2.434	2.431			0.5421	0.7248	1.8935	1.5822			0.5525	1.1814	1.8178	2.4921
	0.4	0.785	2.103	2.773			0.3951	0.6608	2.1422	1.5578			0.5425	1.8045	2.165	1.2294
	0.513	0.994	2.121	2.348			0.4447	0.8162	2.685	3.394			0.4228	0.7548	2.4838	1.7573
	0.439	0.662	2.191	1.759			0.2578	0.9165	1.1657	2.1081
			2.384	2.711			0.4532	0.7249	1.6734	2.6134

## Sheet:  Fig. S1
	Figure S1h
	Total Tumor Weight
	Saline	Carboplatin
	1.409	0.69
	1.215	0.634
	1.348	0.451
	2.278	1.066

## Sheet:  Fig. S2
	Figure S2d
	Area fraction
	Control		C-75
	SKOV3	SKOV3-cisR	SKOV3	SKOV3-cisR
	2.05525	9.19237	2.98653	5.94682
	1.77811	2.36502	3.68955	8.05789
	2.52229	7.615	2.12617	2.82268
	2.02151	6.43339	3.18381	8.47076
	3.40634	3.99671	2.08958	10.1844
	0.8723	4.61134	8.01851	7.54581
	1.07305	3.81522	4.35755	4.93588
	0.93114	3.15793	6.13787	9.98871

## Sheet:  Fig. S3
	Figure S3c						Figure S3e						Figure S3f						Figure S3h
	OVCAR5	CC	CD	Ratio CC/(CD+CC)			PE01	CC	CD	Ratio CC/(CD+CC)			COV362	CC	CD	Ratio CC/(CD+CC)			Metabolic index
		534.793	578.288	0.418591				10469.3	116935	0.071105				3038.02	8998.83	0.199472			Sensitive	Resistant
		527.966	2024.72	0.340244				54597.1	184967	0.213282				642.955	9482.45	0.0628739			0.39538	0.42916
		980.292	742.809	0.162322				13936.3	126896	0.0852005				1315.33	9834.24	0.105634			0.32342	0.55561
		526.899	1023.76	0.0521826				6410.45	82868.7	0.071606				3428.73	11932.4	0.182365			0.26101	0.61747
			5058.9					13224.2	128520	0.0923361				4159.92	10785.9	0.195217			0.41219	0.65741
			9570.32					16706.5	149933	0.0997492				2948.39	12080.8	0.172016			0.23481
														9418.74	17402.1	0.178065			0.38024
	OVCAR5-cisR	CC	CD	Ratio CC/(CD+CC)			PE04	CC	CD	Ratio CC/(CD+CC)				386.159	6957.75	0.0526804			0.33446
		1152.9	846.628	0.544156				31907.5	58212.5	0.352241
		1067.28	965.795	0.436341				59602.8	156814	0.272196			COV362-cisR	CC	CD	Ratio CC/(CD+CC)
		3279.29	838.679	0.721481				72481.9	92615.2	0.423902				2362.16	5290.92	0.264849
		1188.27	1378.7	0.738921				33704.7	45930.8	0.416391				6478.08	5969.69	0.444064
			1265.93					43394.6	75956.6	0.361001				37272.4	12772.4	0.403935
			419.846					32813.6	53132.7	0.376625				13077.3	3713	0.483147
								23577.6	38570.9	0.372881				3641.12	3825.53	0.318266
														2574.98	4145.3	0.357563
														14314.6	8858.95	0.419095
														5890.18	5599.13	0.344809

[truncated: 5 more sheets:  Fig. S4,  Fig. S5,  Fig. S6 ,  Fig. S8,  Fig. S9]
